# Supplementary material for: (2E)-2-[(2E)-3-Phenyl­prop-2-en-1-yl­idene]-2,3-dihydro-1H-inden-1-one
Source: Acta Crystallogr Sect E Struct Rep Online. 2012 Feb 24;68(Pt 3):o814. doi: 10.1107/S1600536812007131 (PMC3297876; doi:10.1107/S1600536812007131)
Supplement: Supplementary file 2 [file e-68-0o814-Isup2.hkl]

# 
# h,k,l, Fc-squared, Fo-squared, sigma(Fo-squared) and status flag 
# 
data_I
_shelx_title '  Pca21  521 Friedel pairs' 
_shelx_refln_list_code          4 
_shelx_F_calc_maximum      150.19 
_exptl_crystal_F_000       520.00 
_reflns_d_resolution_high  0.7681 
 
loop_ 
 _symmetry_equiv_pos_as_xyz 
 'x, y, z' 
 '-x, -y, z+1/2' 
 'x+1/2, -y, z' 
 '-x+1/2, y, z+1/2' 
 
_cell_length_a    29.1923 
_cell_length_b     3.9110 
_cell_length_c    11.2025 
_cell_angle_alpha  90.000 
_cell_angle_beta   90.000 
_cell_angle_gamma  90.000 
 
_shelx_F_squared_multiplier     1.000 
 
loop_ 
 _refln_index_h 
 _refln_index_k 
 _refln_index_l 
 _refln_F_squared_calc 
 _refln_F_squared_meas 
 _refln_F_squared_sigma 
 _refln_observed_status 
   4   0   0      669.05      622.30     10.09 o 
   8   0   0       71.99       98.61      6.15 o 
  10   0   0     1964.91     1829.39     27.88 o 
  12   0   0      336.32      370.11     13.82 o 
  14   0   0      544.64      588.98     18.86 o 
  16   0   0       72.01       75.24      7.43 o 
  18   0   0       41.80       52.00      6.66 o 
  20   0   0      225.48      206.57     13.47 o 
  22   0   0       47.48       37.57      6.31 o 
  24   0   0      839.67      843.49     29.97 o 
  26   0   0        0.00        4.30      3.61 o 
  28   0   0      324.95      331.21     20.78 o 
  30   0   0        6.38       12.17      4.61 o 
  32   0   0        0.07       17.26      5.69 o 
  34   0   0        5.79       10.75      5.67 o 
  36   0   0       83.27      108.11     14.20 o 
  38   0   0      149.72      170.04     18.57 o 
   0   1   0      127.18      115.08      3.53 o 
   1   1   0     3614.50     3521.36     25.16 o 
   2   1   0        7.27        5.83      1.13 o 
   3   1   0      749.42      750.88     18.20 o 
   4   1   0      184.69      158.21      4.94 o 
   5   1   0     5643.47     5684.76     63.94 o 
   6   1   0     1883.13     1969.84     23.69 o 
   7   1   0     1754.14     1809.98     35.54 o 
   8   1   0      158.25      151.38      4.59 o 
   9   1   0       33.28       37.21      2.45 o 
  10   1   0      225.72      216.55      5.97 o 
  11   1   0       52.76       54.37      3.17 o 
  12   1   0      184.78      199.57      8.68 o 
  13   1   0       13.02       20.29      3.47 o 
  14   1   0        0.01        1.02      2.12 o 
  15   1   0      487.11      473.40     12.58 o 
  16   1   0      222.18      230.91      9.11 o 
  17   1   0       62.68       73.19      4.63 o 
  18   1   0       67.89       70.49      3.90 o 
  19   1   0      133.41      157.58      6.75 o 
  20   1   0      342.67      370.37     19.74 o 
  21   1   0      573.50      588.36     17.53 o 
  22   1   0      633.47      646.75     39.26 o 
  23   1   0      439.42      426.71     15.05 o 
  24   1   0       16.12       25.01      5.68 o 
  25   1   0        5.82       10.36      4.24 o 
  26   1   0       14.01       28.51      6.81 o 
  27   1   0      452.99      476.59     25.00 o 
  28   1   0      132.15      133.36     13.71 o 
  29   1   0       26.84       37.16      7.88 o 
  30   1   0       35.70       36.54      7.87 o 
  31   1   0        0.04        1.04      3.19 o 
  32   1   0        0.32       -0.69      3.98 o 
  33   1   0      190.78      228.96     19.64 o 
  34   1   0        0.02        0.92      3.36 o 
  35   1   0        3.37       -0.36      4.68 o 
  36   1   0        6.67        6.15      4.74 o 
  37   1   0       26.95       39.93      9.66 o 
   0   2   0     1622.80     1652.04     25.57 o 
   1   2   0       46.31       49.95      2.73 o 
   2   2   0      238.64      244.12      5.91 o 
   3   2   0      726.18      698.89     10.09 o 
   4   2   0       28.79       32.92      2.41 o 
   5   2   0     1627.47     1692.55     16.46 o 
   6   2   0      819.15      875.13     19.15 o 
   7   2   0      607.43      621.14     13.42 o 
   8   2   0      189.15      219.69      8.25 o 
   9   2   0      296.19      271.57      7.26 o 
  10   2   0      312.29      323.08      9.57 o 
  11   2   0        7.70        5.93      1.39 o 
  12   2   0       72.22       77.48      9.49 o 
  13   2   0      142.22      137.90      6.79 o 
  14   2   0       50.82       45.44      4.14 o 
  15   2   0        0.07        2.25      1.17 o 
  16   2   0        4.50        4.92      1.76 o 
  17   2   0      267.32      270.28     10.59 o 
  18   2   0      209.49      188.68     10.33 o 
  19   2   0      131.57      147.93     12.58 o 
  20   2   0     1460.53     1406.81     38.11 o 
  21   2   0      426.42      422.17     21.55 o 
  22   2   0      252.28      219.56     16.07 o 
  23   2   0       86.41       87.31     10.63 o 
  24   2   0      101.16      110.48     11.97 o 
  25   2   0      140.55      132.87     13.46 o 
  26   2   0        6.27        6.33      3.77 o 
  27   2   0        3.52        1.02      2.70 o 
  28   2   0      127.31      138.05     14.50 o 
  29   2   0        0.05        1.85      4.14 o 
  30   2   0      135.95      133.45     14.81 o 
  31   2   0       53.67       59.96     10.37 o 
  32   2   0       77.53       76.26     12.05 o 
  33   2   0      164.07      188.69     18.49 o 
  34   2   0        0.75        2.48      3.95 o 
   0   3   0       33.25       26.69      4.17 o 
   1   3   0       16.55       14.38      2.38 o 
   2   3   0        3.78        3.28      1.53 o 
   3   3   0      153.79      158.35      7.04 o 
   4   3   0      405.84      418.50      9.51 o 
   5   3   0      648.51      682.69     14.74 o 
   6   3   0       59.60       57.13      5.74 o 
   7   3   0       69.90       62.02      4.00 o 
   8   3   0        3.86        3.79      1.78 o 
   9   3   0       40.24       42.12      4.10 o 
  10   3   0        2.58        3.59      1.47 o 
  11   3   0        3.49        4.67      1.41 o 
  12   3   0        8.80        9.02      3.05 o 
  13   3   0      121.57      116.75      6.82 o 
  14   3   0      315.65      312.76     12.10 o 
  15   3   0      203.38      242.04     10.82 o 
  16   3   0       68.21       71.24      5.84 o 
  17   3   0      257.73      276.51     17.30 o 
  18   3   0        9.53       18.19      5.05 o 
  19   3   0       52.36       49.92      8.07 o 
  20   3   0      176.73      172.56     14.45 o 
  21   3   0        7.15       16.54      5.47 o 
  22   3   0      130.18      131.58     13.20 o 
  23   3   0       12.25       14.37      5.12 o 
  24   3   0       45.85       42.36      8.38 o 
  25   3   0       64.56       61.41      9.89 o 
  26   3   0       23.29       27.46      7.28 o 
  27   3   0        0.02       -0.65      3.53 o 
  28   3   0       38.36       42.22      8.83 o 
  29   3   0        1.84        2.48      2.95 o 
  30   3   0       10.42        5.79      4.51 o 
   0   4   0        2.11        3.12      2.38 o 
   1   4   0       11.45        9.57      3.30 o 
   2   4   0      146.13      153.34      7.73 o 
   3   4   0       79.03       92.64      7.62 o 
   4   4   0        0.08        6.56      4.90 o 
   5   4   0       41.60       37.54      4.11 o 
   6   4   0       64.53       55.14      6.49 o 
   7   4   0        0.18        0.06      1.89 o 
   8   4   0      114.28      119.94      7.14 o 
   9   4   0       22.01       30.16      4.03 o 
  10   4   0      124.87      127.34      7.60 o 
  11   4   0       68.58       77.41      6.14 o 
  12   4   0      147.82      145.79      8.43 o 
  13   4   0       58.22       70.66      9.14 o 
  14   4   0      231.96      227.31     16.13 o 
  15   4   0      135.79      143.25     12.96 o 
  16   4   0       72.81       80.88     10.08 o 
  17   4   0       25.69       34.10      6.90 o 
  18   4   0        0.68       -0.28      2.77 o 
  19   4   0       12.37        4.04      3.70 o 
  20   4   0       22.78       19.91      5.75 o 
  21   4   0       40.78       36.55      7.36 o 
  22   4   0        2.64       -1.03      3.45 o 
  23   4   0       12.69       12.04      5.04 o 
   4   0   1     5471.69     5428.44     32.84 o 
   6   0   1     2695.73     2639.60     19.07 o 
   8   0   1     1170.29     1029.94     13.51 o 
  10   0   1       17.86       14.46      2.09 o 
  12   0   1     2258.39     2161.65     41.36 o 
  14   0   1     1543.63     1499.17     26.47 o 
  16   0   1     1400.39     1502.07     19.23 o 
  18   0   1       46.04       48.07      3.70 o 
  20   0   1      120.65      110.04      7.07 o 
  22   0   1       92.92       86.06      6.64 o 
  24   0   1      943.02      918.06     22.34 o 
  26   0   1     1639.17     1633.34     31.30 o 
  28   0   1       42.77       41.60      5.57 o 
  30   0   1        6.91        5.49      2.65 o 
  32   0   1       30.60       28.31      5.03 o 
  34   0   1       11.26       20.40      4.63 o 
  36   0   1       14.75       22.65      7.08 o 
   1   1   1     3118.54     3039.90     17.51 o 
   2   1   1     6899.84     6918.13     19.33 o 
   3   1   1    18319.22    17915.51    142.74 o 
   4   1   1     5654.30     5473.54     70.61 o 
   5   1   1      305.24      311.25      4.21 o 
   6   1   1      356.43      359.86      6.77 o 
   7   1   1      802.46      796.57     10.97 o 
   8   1   1       71.76       64.58      2.25 o 
   9   1   1      491.11      476.42      5.77 o 
  10   1   1      398.20      408.76      8.69 o 
  11   1   1      734.15      738.29      7.85 o 
  12   1   1        1.23        2.25      0.79 o 
  13   1   1      495.57      495.60      7.41 o 
  14   1   1       78.87       80.83      3.24 o 
  15   1   1      253.69      240.89      5.69 o 
  16   1   1      686.63      702.91      9.99 o 
  17   1   1       46.44       50.38      2.87 o 
  18   1   1       12.27       16.01      1.65 o 
  19   1   1      449.49      441.02      9.69 o 
  20   1   1      236.70      241.31      7.46 o 
  21   1   1      728.09      724.38     15.17 o 
  22   1   1       77.60       87.61      5.60 o 
  23   1   1      200.68      203.24     12.42 o 
  24   1   1      169.32      172.52      8.12 o 
  25   1   1       42.99       48.20      4.53 o 
  26   1   1       19.32       30.60      3.77 o 
  27   1   1      288.04      293.60     13.18 o 
  28   1   1      115.63      112.48      7.28 o 
  29   1   1       15.28       21.36      3.49 o 
  30   1   1       19.00       14.84      3.19 o 
  31   1   1       85.44       83.89      6.64 o 
  32   1   1       10.26       10.89      3.10 o 
  33   1   1       22.94       26.61      5.26 o 
  34   1   1       14.27       25.63      6.32 o 
  35   1   1       48.12       69.48      8.20 o 
  36   1   1       23.22       36.08      6.26 o 
  37   1   1        4.19        0.51      4.90 o 
   1   2   1      178.70      188.24      3.44 o 
   2   2   1       19.10       15.48      1.10 o 
   3   2   1      328.60      320.22      4.68 o 
   4   2   1      503.29      489.96      5.93 o 
   5   2   1      766.95      776.87      7.69 o 
   6   2   1     1387.00     1416.52     13.76 o 
   7   2   1      581.85      595.13      7.65 o 
   8   2   1     1006.77     1029.25     10.40 o 
   9   2   1      221.97      228.05      7.13 o 
  10   2   1      101.75      115.47      4.13 o 
  11   2   1      149.62      132.62     17.45 o 
  12   2   1      148.36      153.04      5.41 o 
  13   2   1       16.86       16.89      1.82 o 
  14   2   1      151.48      143.76      6.30 o 
  15   2   1      114.82      113.18      4.64 o 
  16   2   1      130.38      130.17      4.69 o 
  17   2   1      391.61      377.07      9.28 o 
  18   2   1       58.84       62.19      4.48 o 
  19   2   1      716.94      695.72     14.66 o 
  20   2   1      352.65      341.11     13.48 o 
  21   2   1       61.24       49.70      5.44 o 
  22   2   1       87.11       92.39      7.49 o 
  23   2   1      106.65      103.10      7.99 o 
  24   2   1       63.70       54.16      6.04 o 
  25   2   1        6.18        8.36      2.75 o 
  26   2   1       42.82       49.82      6.03 o 
  27   2   1       15.61       20.09      4.22 o 
  28   2   1        0.70        1.29      2.44 o 
  29   2   1       29.58       42.21      7.57 o 
  30   2   1        0.40       10.39      3.85 o 
  31   2   1      147.42      162.21     11.77 o 
  32   2   1       73.56       66.25      7.72 o 
  33   2   1       14.62       15.73      6.20 o 
  34   2   1        5.97       12.26      4.17 o 
   1   3   1      123.50      125.26      4.23 o 
   2   3   1       44.77       48.54      2.89 o 
   3   3   1       17.05       14.63      1.80 o 
   4   3   1       18.40       17.33      1.55 o 
   5   3   1       27.75       24.15      1.87 o 
   6   3   1      258.71      264.73      5.79 o 
   7   3   1        8.49        9.64      1.22 o 
   8   3   1      152.92      156.78      4.40 o 
   9   3   1      128.74      126.05      3.82 o 
  10   3   1      229.82      235.84      6.59 o 
  11   3   1      137.40      132.78      5.62 o 
  12   3   1      321.96      318.02     10.68 o 
  13   3   1       28.09       28.37      2.27 o 
  14   3   1       19.13       17.39      2.10 o 
  15   3   1       64.08       60.58      4.28 o 
  16   3   1       33.54       29.66      3.23 o 
  17   3   1      369.03      364.33     20.10 o 
  18   3   1      573.18      556.77     17.67 o 
  19   3   1       80.80       82.56      7.13 o 
  20   3   1      109.53      101.57      7.99 o 
  21   3   1      100.27       93.27      7.78 o 
  22   3   1       39.67       37.67      5.26 o 
  23   3   1      165.02      150.64     10.20 o 
  24   3   1       18.42       16.79      4.47 o 
  25   3   1       44.46       47.74      6.17 o 
  26   3   1       30.20       28.95      5.28 o 
  27   3   1       37.02       38.29      5.70 o 
  28   3   1        6.13        4.92      3.08 o 
  29   3   1        3.93        1.45      2.49 o 
  30   3   1       39.06       48.08      6.78 o 
   1   4   1      133.02      139.17      4.97 o 
   2   4   1      208.88      209.16      6.10 o 
   3   4   1       10.74       12.61      2.34 o 
   4   4   1       87.59       85.79      4.92 o 
   5   4   1       28.34       24.71      2.89 o 
   6   4   1       37.75       37.09      3.91 o 
   7   4   1       33.94       35.19      3.46 o 
   8   4   1        3.19        6.76      2.00 o 
   9   4   1       87.73       93.47      6.47 o 
  10   4   1       24.36       25.57      3.17 o 
  11   4   1      207.05      208.72      8.38 o 
  12   4   1       34.90       35.84      6.35 o 
  13   4   1        4.85        9.79      2.39 o 
  14   4   1      156.18      163.39      7.87 o 
  15   4   1      199.52      213.89      9.11 o 
  16   4   1       31.30       41.18      4.29 o 
  17   4   1       37.29       40.33      4.71 o 
  18   4   1       42.31       36.72      6.40 o 
  19   4   1       11.47       13.09      3.53 o 
  20   4   1       21.13       19.86      4.08 o 
  21   4   1       32.51       23.45      4.40 o 
  22   4   1       58.65       49.71     14.09 o 
  23   4   1       17.98       13.25      3.40 o 
   0   0   2    22558.38    20739.30     67.36 o 
   2   0   2     2636.56     2562.98     23.90 o 
   4   0   2      153.41      165.94      6.74 o 
   6   0   2      213.01      201.79      8.35 o 
   8   0   2     1351.41     1359.95     16.82 o 
  10   0   2      126.44      142.54      5.95 o 
  12   0   2     3248.32     3425.40     25.40 o 
  14   0   2     1228.02     1331.78     31.96 o 
  16   0   2      521.06      519.54     15.67 o 
  18   0   2      272.34      264.25      8.62 o 
  20   0   2      526.85      526.54     19.68 o 
  22   0   2      614.94      591.69     22.74 o 
  24   0   2      473.38      454.17     15.91 o 
  26   0   2      378.62      411.24     15.94 o 
  28   0   2       26.21       23.77      4.21 o 
  30   0   2      239.94      213.21     17.59 o 
  32   0   2       59.59       63.64     10.28 o 
  34   0   2       22.70       20.34      6.43 o 
  36   0   2      179.73      197.83     19.09 o 
   0   1   2      588.66      643.66     16.45 o 
   1   1   2      147.32      144.24      6.91 o 
   2   1   2     2569.48     2526.49     12.07 o 
   3   1   2     3218.82     3159.12     15.18 o 
   4   1   2     1689.45     1640.51     10.07 o 
   5   1   2       59.35       56.72      1.63 o 
   6   1   2      487.46      501.61      5.20 o 
   7   1   2      819.52      788.92      7.07 o 
   8   1   2       40.25       41.13      1.82 o 
   9   1   2      595.36      597.57      7.40 o 
  10   1   2      196.29      197.46      4.27 o 
  11   1   2      339.33      330.34      5.34 o 
  12   1   2       22.09       20.75      1.70 o 
  13   1   2     1289.87     1362.31     15.99 o 
  14   1   2      209.88      218.82      5.35 o 
  15   1   2      471.82      502.69      8.28 o 
  16   1   2       64.95       69.61      3.27 o 
  17   1   2      176.59      168.69      4.74 o 
  18   1   2       33.03       35.87      2.58 o 
  19   1   2       67.61       71.18      5.51 o 
  20   1   2      125.78      128.95      5.49 o 
  21   1   2       21.66       31.88      3.47 o 
  22   1   2      278.28      269.62      9.63 o 
  23   1   2     1030.13      936.51     18.20 o 
  24   1   2      315.42      309.54     10.79 o 
  25   1   2      106.14      103.71      6.51 o 
  26   1   2       14.20       14.36      2.92 o 
  27   1   2       21.53       30.34      3.87 o 
  28   1   2      267.04      269.63     11.08 o 
  29   1   2      291.54      298.75     15.86 o 
  30   1   2       52.22       57.07      5.55 o 
  31   1   2       40.35       43.76      4.93 o 
  32   1   2       10.11       12.68      2.97 o 
  33   1   2        9.97       12.28      3.22 o 
  34   1   2        3.17        1.37      2.26 o 
  35   1   2       35.25       39.94      5.30 o 
  36   1   2        7.86        9.74      4.84 o 
   0   2   2      212.96      203.52      8.29 o 
   1   2   2      371.32      338.41     12.18 o 
   2   2   2     1204.13     1173.41     16.11 o 
   3   2   2      137.43      109.88      7.23 o 
   4   2   2       52.66       53.15      2.44 o 
   5   2   2     1002.73     1023.87     17.72 o 
   6   2   2     2403.73     2358.17     73.37 o 
   7   2   2      859.79      832.79     20.45 o 
   8   2   2     1596.57     1577.26     50.10 o 
   9   2   2      630.63      621.44     19.21 o 
  10   2   2       16.70       16.46      1.63 o 
  11   2   2       58.38       63.61      3.09 o 
  12   2   2       60.00       37.80     10.50 o 
  13   2   2       41.16       42.15      2.58 o 
  14   2   2       12.90        9.91      1.48 o 
  15   2   2        4.10        6.40      1.43 o 
  16   2   2      324.13      315.65      8.09 o 
  17   2   2      154.48      142.79      6.39 o 
  18   2   2      380.68      380.00     10.56 o 
  19   2   2       64.29       65.68      4.67 o 
  20   2   2      134.08      123.57      6.47 o 
  21   2   2       60.73       52.26      9.30 o 
  22   2   2       13.53       11.92      3.27 o 
  23   2   2       34.32       30.12      4.70 o 
  24   2   2       14.64       17.34      6.10 o 
  25   2   2       10.49        9.86      3.40 o 
  26   2   2       87.80       76.90      7.42 o 
  27   2   2       35.70       24.82      4.55 o 
  28   2   2        2.46        3.58      2.49 o 
  29   2   2       77.39       97.17      8.88 o 
  30   2   2      109.49      112.00      9.70 o 
  31   2   2       34.82       38.52     10.50 o 
  32   2   2        1.28        7.43      2.93 o 
  33   2   2       40.18       49.67      7.00 o 
  34   2   2       69.37       75.78      8.74 o 
   0   3   2       62.21       64.87      6.95 o 
   1   3   2       90.11       89.85      3.08 o 
   2   3   2       71.77       60.03      4.77 o 
   3   3   2      232.86      219.42      4.80 o 
   4   3   2      386.89      368.35     11.92 o 
   5   3   2       45.29       39.81      2.22 o 
   6   3   2      242.01      220.27      9.54 o 
   7   3   2      332.08      317.56     10.06 o 
   8   3   2      344.77      332.74      5.38 o 
   9   3   2      392.11      339.12     12.80 o 
  10   3   2      196.59      185.76      4.58 o 
  11   3   2      144.61      135.87      5.89 o 
  12   3   2      291.21      251.67     15.87 o 
  13   3   2        7.59        8.01      2.20 o 
  14   3   2      169.83      167.04      5.77 o 
  15   3   2       41.04       43.65      5.22 o 
  16   3   2      330.70      317.82     10.26 o 
  17   3   2      301.18      304.39     22.58 o 
  18   3   2        6.14        6.04      2.52 o 
  19   3   2        9.69        5.74      2.36 o 
  20   3   2       65.27       53.12      6.49 o 
  21   3   2        8.95        9.10      2.97 o 
  22   3   2        5.00        1.07      6.54 o 
  23   3   2       11.92       11.47      3.40 o 
  24   3   2        7.35        6.24      3.01 o 
  25   3   2       39.91       42.63      5.86 o 
  26   3   2       14.80       17.52      3.85 o 
  27   3   2       16.09       15.22      3.62 o 
  28   3   2       31.02       29.07      7.21 o 
  29   3   2       35.10       45.40      6.48 o 
  30   3   2       18.07       20.43      4.85 o 
   0   4   2       17.38       12.91      4.26 o 
   1   4   2        6.78        3.67      3.26 o 
   2   4   2       46.55       47.29      5.26 o 
   3   4   2       14.99       14.55      3.48 o 
   4   4   2       48.86       49.74      5.47 o 
   5   4   2        3.17        1.85      1.94 o 
   6   4   2       46.10       40.51      5.01 o 
   7   4   2        3.75        5.75      1.81 o 
   8   4   2       79.65       78.87      4.97 o 
   9   4   2      127.99      140.84      6.71 o 
  10   4   2       12.84       10.91      2.40 o 
  11   4   2       72.40       74.47      5.21 o 
  12   4   2      212.38      198.80      8.44 o 
  13   4   2        4.19       12.84      2.88 o 
  14   4   2      165.69      175.06     11.55 o 
  15   4   2      180.80      180.38      8.54 o 
  16   4   2       83.44       77.38      5.77 o 
  17   4   2       18.39       16.91      2.88 o 
  18   4   2       16.13       16.22      3.09 o 
  19   4   2        5.34        3.80      1.99 o 
  20   4   2       43.47       36.56      7.11 o 
  21   4   2        6.39        3.80      6.12 o 
  22   4   2       50.06       54.29      6.44 o 
   2   0   3     2089.24     2044.81     37.59 o 
   4   0   3     3159.20     3123.87     31.87 o 
   6   0   3     2000.73     2033.01     20.60 o 
   8   0   3      333.67      338.47      9.12 o 
  10   0   3      118.46      118.63      5.74 o 
  12   0   3     1332.81     1479.88     21.50 o 
  14   0   3      363.09      411.91     12.12 o 
  16   0   3      481.92      545.93     24.34 o 
  18   0   3        0.08       19.25      4.30 o 
  20   0   3      161.99      155.25     12.07 o 
  22   0   3      283.69      282.68     17.17 o 
  24   0   3      211.50      211.57     15.61 o 
  26   0   3     2127.18     2050.20     50.19 o 
  28   0   3      110.33      112.17     12.53 o 
  30   0   3        3.40        3.59      4.10 o 
  32   0   3        2.64        7.25      4.50 o 
  34   0   3      111.65      117.98     14.48 o 
  36   0   3        4.36        7.70      4.69 o 
   1   1   3       52.65       44.83      2.91 o 
   2   1   3      302.37      314.30      4.89 o 
   3   1   3      114.43      130.35      3.00 o 
   4   1   3     1639.32     1666.91     38.89 o 
   5   1   3       60.38       60.46      2.00 o 
   6   1   3      278.48      288.79      4.64 o 
   7   1   3      417.29      435.40      6.09 o 
   8   1   3       84.40       97.07      2.82 o 
   9   1   3     1068.91     1094.21     11.61 o 
  10   1   3      917.81      964.62      9.58 o 
  11   1   3      869.17      919.79      9.87 o 
  12   1   3       99.53      107.01      3.58 o 
  13   1   3      891.76      960.43     20.67 o 
  14   1   3       64.35       68.70      3.12 o 
  15   1   3      168.89      173.04      7.09 o 
  16   1   3      122.38      127.38      4.47 o 
  17   1   3      179.71      177.20      5.44 o 
  18   1   3      149.08      133.34      5.37 o 
  19   1   3       82.32       81.93      4.52 o 
  20   1   3      194.55      193.07      6.81 o 
  21   1   3       36.17       33.70      3.56 o 
  22   1   3       28.56       29.11      3.38 o 
  23   1   3       31.62       37.75      4.02 o 
  24   1   3       55.18       51.32      4.56 o 
  25   1   3      112.86      105.98      6.72 o 
  26   1   3      146.25      132.87      7.55 o 
  27   1   3      119.70      115.56      7.24 o 
  28   1   3       21.17       32.94      5.12 o 
  29   1   3      303.06      302.03     12.06 o 
  30   1   3       44.58       46.05      6.12 o 
  31   1   3       21.81       21.75      3.69 o 
  32   1   3       32.83       27.76      4.10 o 
  33   1   3       14.53       19.10      4.35 o 
  34   1   3       27.96       35.78      6.17 o 
  35   1   3        0.32        0.54      2.97 o 
  36   1   3        1.93        4.49      5.69 o 
   1   2   3      114.15      106.80      6.45 o 
   2   2   3      386.38      262.88     73.89 o 
   3   2   3      104.19       88.47     15.44 o 
   4   2   3      193.28      204.18     20.94 o 
   5   2   3     1128.26     1135.23     24.20 o 
   6   2   3      300.42      321.41      8.32 o 
   7   2   3     1101.75      971.35     90.50 o 
   8   2   3        2.76        3.87      0.78 o 
   9   2   3       13.41       13.02      1.29 o 
  10   2   3       81.90       82.42      3.06 o 
  11   2   3      174.95      168.39      6.15 o 
  12   2   3        5.92        3.11      1.30 o 
  13   2   3       19.24       17.35      3.83 o 
  14   2   3      156.75      153.96      7.57 o 
  15   2   3       73.07       66.46      4.18 o 
  16   2   3       29.71       30.07      2.64 o 
  17   2   3      175.59      167.49      6.96 o 
  18   2   3      287.71      268.91     10.39 o 
  19   2   3      458.48      435.35     16.26 o 
  20   2   3      283.34      257.69      9.29 o 
  21   2   3      172.27      142.49      7.17 o 
  22   2   3        3.61        0.80      2.83 o 
  23   2   3        1.02       -0.49      1.94 o 
  24   2   3      256.24      234.49     12.43 o 
  25   2   3       61.47       69.93      7.13 o 
  26   2   3        6.00        6.60      3.04 o 
  27   2   3        8.05        6.53      3.00 o 
  28   2   3       13.17        9.16      6.81 o 
  29   2   3       53.87       57.57      7.06 o 
  30   2   3       51.54       53.47      7.01 o 
  31   2   3       71.02       63.50      7.75 o 
  32   2   3       87.09      111.62     10.14 o 
  33   2   3       45.48       54.25      7.64 o 
  34   2   3       87.42       97.97     12.32 o 
   1   3   3       61.41       54.46      5.50 o 
   2   3   3      152.13      131.12     13.03 o 
   3   3   3       98.57      102.80      9.56 o 
   4   3   3      178.24      166.02      4.84 o 
   5   3   3        0.95        1.87      1.07 o 
   6   3   3      269.52      288.40      9.06 o 
   7   3   3      130.25      137.68      4.81 o 
   8   3   3      348.43      338.22      7.78 o 
   9   3   3      996.19     1050.72     31.81 o 
  10   3   3      154.06      112.51     17.09 o 
  11   3   3       32.20       29.58      3.50 o 
  12   3   3      309.41      287.74     20.06 o 
  13   3   3        9.94       11.18      1.76 o 
  14   3   3      173.73      158.71     12.50 o 
  15   3   3        7.80        8.52      2.47 o 
  16   3   3       50.68       52.06      5.49 o 
  17   3   3       69.94       66.67      6.21 o 
  18   3   3        7.96        6.73      2.56 o 
  19   3   3      107.99      111.55     11.54 o 
  20   3   3       19.72       16.89      3.58 o 
  21   3   3       58.18       56.91     13.44 o 
  22   3   3       44.64       44.00     10.31 o 
  23   3   3       23.98       19.54      4.00 o 
  24   3   3        0.50        1.52      2.23 o 
  25   3   3       69.50       67.02      9.99 o 
  26   3   3       32.72       29.11      5.04 o 
  27   3   3       28.85       32.13      5.54 o 
  28   3   3       51.37       50.16      6.72 o 
  29   3   3       52.67       43.44      6.34 o 
   1   4   3       66.69       70.95      6.88 o 
   2   4   3       15.16       11.59      5.43 o 
   3   4   3       66.03       62.83      6.48 o 
   4   4   3        8.08        7.99      3.01 o 
   5   4   3       49.44       48.11      5.83 o 
   6   4   3       54.78       56.03      6.33 o 
   7   4   3        5.57        2.07      4.44 o 
   8   4   3       45.54       35.57      9.42 o 
   9   4   3        9.84        7.86      3.80 o 
  10   4   3       98.51      103.91      8.66 o 
  11   4   3      126.01      126.65      9.77 o 
  12   4   3      376.72      360.35     16.09 o 
  13   4   3      107.86      140.41     16.31 o 
  14   4   3      418.97      408.68     17.43 o 
  15   4   3      152.53      157.17     13.28 o 
  16   4   3        8.03       14.57      4.11 o 
  17   4   3       15.24        9.57      3.37 o 
  18   4   3        2.22        4.24      2.52 o 
  19   4   3       28.69       32.24      8.64 o 
  20   4   3        8.93        7.29      3.02 o 
  21   4   3        6.62        6.94      3.85 o 
  22   4   3       32.23       28.08      7.65 o 
   0   0   4     4187.10     4354.80     43.71 o 
   2   0   4      227.07      216.24      6.89 o 
   4   0   4      506.92      494.03     10.65 o 
   6   0   4      211.47      199.49      7.12 o 
   8   0   4     1015.73     1066.42     31.13 o 
  10   0   4     3130.42     3547.61     73.83 o 
  12   0   4      234.19      154.37     82.15 o 
  14   0   4      803.76      922.37     18.80 o 
  16   0   4       80.54       99.52      5.46 o 
  18   0   4      469.20      444.13     20.04 o 
  20   0   4       13.96       14.06      4.13 o 
  22   0   4      175.56      169.20     13.52 o 
  24   0   4       79.40       95.06     10.74 o 
  26   0   4      227.17      227.70     17.10 o 
  28   0   4       18.09        9.79      4.75 o 
  30   0   4       78.18       72.45     10.83 o 
  32   0   4       40.00       37.62      8.45 o 
  34   0   4        6.97        6.21      4.50 o 
  36   0   4       16.84       18.00      6.11 o 
   0   1   4      466.53      479.37     19.35 o 
   1   1   4       81.65       84.58      3.43 o 
   2   1   4      805.41      854.15     10.62 o 
   3   1   4      837.51      866.64      9.65 o 
   4   1   4      378.81      387.68      5.49 o 
   5   1   4      244.09      236.37      4.50 o 
   6   1   4      268.04      281.59      6.16 o 
   7   1   4      207.39      237.74      4.93 o 
   8   1   4       73.31       66.63      2.77 o 
   9   1   4      640.08      659.17      9.73 o 
  10   1   4        2.07        2.67      0.94 o 
  11   1   4      198.85      212.39      5.52 o 
  12   1   4       40.07       40.95      2.95 o 
  13   1   4      216.16      197.15      6.51 o 
  14   1   4       11.71       12.43      1.95 o 
  15   1   4       32.64       37.05      3.19 o 
  16   1   4      322.54      333.10      8.13 o 
  17   1   4       79.09       87.03      5.51 o 
  18   1   4        7.05        8.54      2.03 o 
  19   1   4       11.05       10.89      2.03 o 
  20   1   4       11.12       12.10      2.95 o 
  21   1   4       69.67       67.26      6.20 o 
  22   1   4      616.95      581.65     17.88 o 
  23   1   4      389.80      359.22     14.38 o 
  24   1   4      189.18      185.53     10.55 o 
  25   1   4       22.97       28.11      4.47 o 
  26   1   4       32.40       37.09      5.25 o 
  27   1   4      115.57      104.71     11.08 o 
  28   1   4      125.08      120.61      9.22 o 
  29   1   4      193.35      187.44     11.64 o 
  30   1   4       90.36       80.91      8.08 o 
  31   1   4       95.47      114.80      9.58 o 
  32   1   4       19.84       28.06      5.14 o 
  33   1   4       17.05       17.90      4.69 o 
  34   1   4        5.53        6.44      3.31 o 
  35   1   4        4.81       12.54      3.84 o 
   0   2   4        1.54        4.11      2.75 o 
   1   2   4      101.23      102.61      6.93 o 
   2   2   4       26.99       18.88      3.85 o 
   3   2   4      120.02      108.98      6.70 o 
   4   2   4       23.52       21.94      2.03 o 
   5   2   4      128.13      126.49      4.98 o 
   6   2   4      982.28     1052.66     25.63 o 
   7   2   4      527.52      536.03     11.70 o 
   8   2   4       15.92       15.03      3.88 o 
   9   2   4      196.24      179.44     13.91 o 
  10   2   4      334.43      320.98     11.23 o 
  11   2   4      340.77      335.95     15.48 o 
  12   2   4       25.22       15.28      6.21 o 
  13   2   4       17.53       17.55      1.85 o 
  14   2   4       26.24       22.80      2.40 o 
  15   2   4       25.73       23.53      2.62 o 
  16   2   4      130.65      115.98      5.00 o 
  17   2   4       19.26       20.64      2.71 o 
  18   2   4       84.77       80.40      5.11 o 
  19   2   4       50.30       59.03      3.79 o 
  20   2   4       33.03       30.94      2.91 o 
  21   2   4      124.86      120.06      5.59 o 
  22   2   4      104.44      111.02      8.49 o 
  23   2   4       58.82       54.84      6.19 o 
  24   2   4       49.81       46.14      5.92 o 
  25   2   4       61.35       63.57     13.02 o 
  26   2   4       35.42       25.60      4.96 o 
  27   2   4       37.63       41.12      8.75 o 
  28   2   4       88.23       88.41      9.38 o 
  29   2   4      115.12      119.43     13.29 o 
  30   2   4       83.74       95.57      9.23 o 
  31   2   4       75.90      102.07     14.02 o 
  32   2   4       71.89       74.87     12.22 o 
  33   2   4      138.45      167.28     18.25 o 
   0   3   4      108.89      116.33     11.70 o 
   1   3   4       14.62       10.27      2.95 o 
   2   3   4       61.55       55.10      5.83 o 
   3   3   4       82.98       91.36      7.43 o 
   4   3   4       40.79       36.50      4.88 o 
   5   3   4       39.21       27.65      5.94 o 
   6   3   4        1.68        2.36      1.45 o 
   7   3   4      270.46      268.10      8.32 o 
   8   3   4      118.23      121.74      5.93 o 
   9   3   4      324.74      298.85     15.19 o 
  10   3   4      136.65      116.05      5.06 o 
  11   3   4      210.18      217.19     10.71 o 
  12   3   4        1.32        0.69      1.04 o 
  13   3   4       48.96       34.31      6.15 o 
  14   3   4      123.32      118.91     11.34 o 
  15   3   4       83.45       84.75      6.67 o 
  16   3   4      122.53      127.13      8.36 o 
  17   3   4      149.81      138.20     12.78 o 
  18   3   4       23.75       18.70      3.65 o 
  19   3   4       17.69       20.44      3.97 o 
  20   3   4      146.16      130.54     19.46 o 
  21   3   4       80.82       92.72      8.08 o 
  22   3   4       68.18       76.28      7.41 o 
  23   3   4       18.91       23.87      7.54 o 
  24   3   4       41.70       37.59      5.57 o 
  25   3   4       16.93       11.37      3.61 o 
  26   3   4       12.82       11.41      3.53 o 
  27   3   4       26.39       20.05      5.56 o 
  28   3   4       70.40       74.36      8.22 o 
   0   4   4      253.18      276.49     19.87 o 
   1   4   4      115.69      113.65      9.61 o 
   2   4   4      130.02      136.35     10.10 o 
   3   4   4       74.16       65.96     10.61 o 
   4   4   4       85.09       94.32      8.57 o 
   5   4   4       64.55       72.36      7.67 o 
   6   4   4      121.43      120.20      9.53 o 
   7   4   4       38.26       34.97      5.77 o 
   8   4   4       45.01       60.08      7.17 o 
   9   4   4       84.72       78.34      7.97 o 
  10   4   4        8.79       16.39      4.48 o 
  11   4   4      202.49      204.68     12.79 o 
  12   4   4      131.69      183.02     12.34 o 
  13   4   4      183.75      199.75     13.70 o 
  14   4   4       35.94       40.45      6.21 o 
  15   4   4       88.81       85.07      8.74 o 
  16   4   4       31.02       46.08      6.58 o 
  17   4   4        2.81       11.41      4.20 o 
  18   4   4       19.34       90.24     52.17 o 
  19   4   4        3.93        2.78      2.89 o 
  20   4   4        4.34       12.28      6.68 o 
  21   4   4       11.25       14.31      6.23 o 
   2   0   5      269.13      318.74     13.37 o 
   4   0   5      654.18      711.48     14.18 o 
   6   0   5      604.43      681.63     14.36 o 
   8   0   5      120.70      122.93      6.44 o 
  10   0   5      250.61      261.90     13.80 o 
  12   0   5      371.84      362.54     12.05 o 
  14   0   5      378.35      421.44     10.95 o 
  16   0   5      764.57      788.32     19.16 o 
  18   0   5      148.03      143.43     12.05 o 
  20   0   5       97.54       86.40      9.81 o 
  22   0   5       23.33       20.46      5.40 o 
  24   0   5      709.43      595.93     27.08 o 
  26   0   5      427.85      375.05     22.27 o 
  28   0   5       19.57       14.02      5.87 o 
  30   0   5       30.88       38.28      8.24 o 
  32   0   5       46.92       49.60      9.49 o 
  34   0   5       70.73       79.75     12.69 o 
   1   1   5       30.57       30.71      2.04 o 
   2   1   5      361.36      419.50      8.70 o 
   3   1   5     1673.62     1787.78     18.52 o 
   4   1   5       76.06       77.80      4.38 o 
   5   1   5      269.95      280.68      5.56 o 
   6   1   5      370.79      433.44      9.67 o 
   7   1   5       44.37       45.30      2.44 o 
   8   1   5      349.64      361.61      6.90 o 
   9   1   5      115.73      117.70      4.64 o 
  10   1   5      340.92      323.71      7.00 o 
  11   1   5       20.41       13.26      5.87 o 
  12   1   5      227.31      227.88      7.20 o 
  13   1   5      153.99      175.52      6.51 o 
  14   1   5      186.57      178.12      6.77 o 
  15   1   5      213.69      203.32      6.46 o 
  16   1   5       39.22       43.07      3.88 o 
  17   1   5      480.78      488.90     15.17 o 
  18   1   5      209.57      200.02      7.94 o 
  19   1   5       80.97       76.23      5.06 o 
  20   1   5       30.21       34.50      4.62 o 
  21   1   5      115.74      128.28     13.60 o 
  22   1   5       55.16       50.43      5.65 o 
  23   1   5       77.49       77.71      7.01 o 
  24   1   5        4.70        1.88      2.02 o 
  25   1   5       25.22       27.46      8.98 o 
  26   1   5       73.57       73.84      7.21 o 
  27   1   5       18.94       23.31      4.38 o 
  28   1   5       27.07       16.32      6.81 o 
  29   1   5      126.79      117.50      9.54 o 
  30   1   5      131.36      131.61     10.23 o 
  31   1   5       24.49       20.61      4.50 o 
  32   1   5        0.75        1.04      5.34 o 
  33   1   5       16.50       14.79      3.96 o 
  34   1   5       14.42       27.06      6.84 o 
   1   2   5      115.83      119.10     12.34 o 
   2   2   5      140.57      112.70      9.39 o 
   3   2   5      379.59      355.36     19.60 o 
   4   2   5      339.33      352.08      9.71 o 
   5   2   5       78.33       81.34      4.50 o 
   6   2   5      109.05      103.58      4.91 o 
   7   2   5       34.31       34.30      3.45 o 
   8   2   5      220.01      209.78      8.52 o 
   9   2   5       17.60       19.07      2.74 o 
  10   2   5      151.38      143.20      9.64 o 
  11   2   5       48.34       53.26      2.55 o 
  12   2   5      107.56      111.93      4.30 o 
  13   2   5      101.48      105.13      4.45 o 
  14   2   5        8.14        6.91      1.49 o 
  15   2   5       86.10       84.78      4.44 o 
  16   2   5       34.54       36.56      3.17 o 
  17   2   5       32.96       33.87      3.19 o 
  18   2   5      303.94      294.42      9.16 o 
  19   2   5      184.04      188.83      7.65 o 
  20   2   5      248.09      230.44      8.69 o 
  21   2   5       14.97       23.13      3.86 o 
  22   2   5       91.32      101.76     12.11 o 
  23   2   5       24.67       31.96      4.65 o 
  24   2   5       52.51       40.82      5.41 o 
  25   2   5      152.22      152.70     11.03 o 
  26   2   5       52.88       58.67      6.53 o 
  27   2   5       19.81       20.43      4.09 o 
  28   2   5       35.81       31.55      5.12 o 
  29   2   5       97.60      107.73     13.06 o 
  30   2   5       16.95       35.21      8.79 o 
  31   2   5       16.04       11.52      6.53 o 
  32   2   5       96.01      104.53     14.71 o 
   1   3   5       46.17       45.99      5.82 o 
   2   3   5        0.58       -2.63      2.63 o 
   3   3   5      255.59      252.24     12.81 o 
   4   3   5      220.54      223.14     12.21 o 
   5   3   5      163.37      170.05     10.65 o 
   6   3   5      137.35      109.33     15.77 o 
   7   3   5       93.74       80.32     10.85 o 
   8   3   5      110.14      108.99     11.11 o 
   9   3   5      201.35      194.88      7.72 o 
  10   3   5        3.89        3.65      2.24 o 
  11   3   5        8.25        7.08      2.54 o 
  12   3   5       23.42       17.24      4.03 o 
  13   3   5       41.28       33.21      7.49 o 
  14   3   5        1.66        1.22      3.37 o 
  15   3   5       39.65       31.30      7.56 o 
  16   3   5       56.78       63.16     10.37 o 
  17   3   5       48.63       37.97      8.55 o 
  18   3   5       59.47       56.73     10.21 o 
  19   3   5      226.52      213.92     19.13 o 
  20   3   5      159.56      177.60     17.89 o 
  21   3   5       16.49       13.07      6.07 o 
  22   3   5       15.62       26.94      7.66 o 
  23   3   5        7.42       13.95      6.49 o 
  24   3   5       78.00       88.56     13.14 o 
  25   3   5       80.98       78.72     12.75 o 
  26   3   5       28.95       29.16      8.09 o 
  27   3   5       44.65       30.80      8.40 o 
   1   4   5       74.58       77.34      8.15 o 
   2   4   5       62.49       71.41      9.33 o 
   3   4   5       83.51       74.56      8.05 o 
   4   4   5       27.40       33.71      7.46 o 
   5   4   5       40.95       47.71      7.76 o 
   6   4   5       14.81       19.05      4.54 o 
   7   4   5       45.51       44.50      6.98 o 
   8   4   5        0.56       -2.11     10.41 o 
   9   4   5       32.76       41.76      6.58 o 
  10   4   5      167.16      170.95     12.12 o 
  11   4   5       84.56       90.40     10.10 o 
  12   4   5      118.66      134.26     10.95 o 
  13   4   5       76.75       86.88      9.91 o 
  14   4   5      106.76      111.81     10.30 o 
  15   4   5       12.56       12.86      5.10 o 
  16   4   5        4.86        2.47      2.77 o 
  17   4   5       22.43       20.15      4.60 o 
  18   4   5        8.86        6.25      3.47 o 
  19   4   5       20.05       28.75      5.73 o 
   0   0   6     5030.86     5827.21     63.79 o 
   2   0   6     1243.00     1301.02     21.09 o 
   4   0   6      451.18      470.59     16.75 o 
   6   0   6       47.00       80.70      6.68 o 
   8   0   6      294.69      311.03     10.83 o 
  10   0   6       44.35       68.57      5.41 o 
  12   0   6      489.71      488.19     24.05 o 
  14   0   6      415.28      435.01     20.06 o 
  16   0   6      454.23      413.05     20.36 o 
  18   0   6       76.98       78.52      9.35 o 
  20   0   6      442.66      444.55     22.52 o 
  22   0   6       82.62       95.98     10.94 o 
  24   0   6       88.45       66.92      9.93 o 
  26   0   6      162.91      152.44     14.60 o 
  28   0   6       21.16       17.21      5.89 o 
  30   0   6       25.15       33.16      8.20 o 
  32   0   6        2.92        7.95      4.15 o 
  34   0   6        1.72        0.13      3.03 o 
   0   1   6      791.34      842.22     23.40 o 
   1   1   6      192.50      194.01      5.52 o 
   2   1   6      131.88      153.46      5.92 o 
   3   1   6      193.05      188.97      6.60 o 
   4   1   6      113.92      108.72      5.05 o 
   5   1   6      312.00      330.69     10.13 o 
   6   1   6       67.69       68.65      4.73 o 
   7   1   6       31.03       36.57      2.23 o 
   8   1   6      139.41      144.35      4.46 o 
   9   1   6       31.03       32.49      2.82 o 
  10   1   6      209.11      210.72      6.97 o 
  11   1   6       72.00       70.16      4.24 o 
  12   1   6       43.79       37.76      3.23 o 
  13   1   6      409.27      407.49     10.40 o 
  14   1   6      306.02      295.34      7.92 o 
  15   1   6      139.80      141.75      6.45 o 
  16   1   6      352.30      366.65     10.64 o 
  17   1   6       90.19       90.08      5.47 o 
  18   1   6      179.79      179.85     10.55 o 
  19   1   6      230.51      209.91     10.67 o 
  20   1   6       73.13       63.18      6.18 o 
  21   1   6      149.28      141.92      9.19 o 
  22   1   6      271.47      250.04     12.38 o 
  23   1   6       88.60       88.88      7.58 o 
  24   1   6       25.53       28.09      4.67 o 
  25   1   6       11.35        6.20      2.80 o 
  26   1   6        1.98        2.07      2.05 o 
  27   1   6      113.67      101.73      8.77 o 
  28   1   6       26.26       24.76      4.63 o 
  29   1   6        1.80       -0.81      2.34 o 
  30   1   6       19.25       17.04      4.00 o 
  31   1   6       39.92       45.49      6.47 o 
  32   1   6        1.08        0.77      7.61 o 
  33   1   6       27.66       35.71      5.97 o 
   0   2   6      306.01      286.75     18.24 o 
   1   2   6       29.53       27.21      2.19 o 
   2   2   6        1.17        1.91      0.73 o 
   3   2   6      257.19      262.16      8.79 o 
   4   2   6      159.01      150.10      7.12 o 
   5   2   6       17.43       15.80      4.24 o 
   6   2   6      166.64      166.36      6.45 o 
   7   2   6      312.66      290.72      8.84 o 
   8   2   6      133.08      125.88      3.78 o 
   9   2   6        8.99        8.29      1.44 o 
  10   2   6       17.30       16.23      1.40 o 
  11   2   6      166.39      151.84      4.79 o 
  12   2   6       26.78       27.48      5.09 o 
  13   2   6      267.40      242.63      6.82 o 
  14   2   6       37.65       35.32      2.83 o 
  15   2   6      143.78      142.73      5.17 o 
  16   2   6      429.45      401.47      9.96 o 
  17   2   6      274.38      275.04      8.65 o 
  18   2   6       40.90       33.27      3.34 o 
  19   2   6      176.33      180.40      9.56 o 
  20   2   6       11.52       12.68      3.19 o 
  21   2   6      241.12      228.18     12.93 o 
  22   2   6       71.56       57.47      5.95 o 
  23   2   6        0.34        1.88      1.97 o 
  24   2   6      115.37      111.36      8.55 o 
  25   2   6       59.98       55.11      6.25 o 
  26   2   6       29.62       29.80      5.16 o 
  27   2   6       28.11       41.39      5.84 o 
  28   2   6       18.06       27.62      4.91 o 
  29   2   6        3.37        2.29      3.56 o 
  30   2   6       20.47       17.71      4.30 o 
  31   2   6       55.10       83.15     13.11 o 
   0   3   6       71.40       90.85     11.75 o 
   1   3   6      131.53      143.24     10.32 o 
   2   3   6      270.16      290.03     15.21 o 
   3   3   6       28.78       26.34      4.79 o 
   4   3   6       69.52       67.24      7.27 o 
   5   3   6      105.59      113.82      9.89 o 
   6   3   6      500.49      541.32     31.57 o 
   7   3   6       37.27       40.75      7.78 o 
   8   3   6       24.16       32.71      6.69 o 
   9   3   6       44.19       59.22      7.16 o 
  10   3   6       20.88       10.77      5.00 o 
  11   3   6       28.11       25.31      5.11 o 
  12   3   6       55.71       67.47      7.71 o 
  13   3   6       27.80       28.29      5.19 o 
  14   3   6       10.83        7.44      4.38 o 
  15   3   6       21.73       20.47      6.49 o 
  16   3   6       18.42        6.90      4.40 o 
  17   3   6       93.34       98.68     13.30 o 
  18   3   6       78.00       76.49     11.96 o 
  19   3   6       22.86       21.29      7.44 o 
  20   3   6       82.96       75.17     12.35 o 
  21   3   6       30.99       36.01      8.77 o 
  22   3   6       21.79       22.05      8.07 o 
  23   3   6       20.03       16.08      6.76 o 
  24   3   6       39.18       46.95     10.16 o 
  25   3   6       12.67       25.89      7.93 o 
  26   3   6       17.89       22.15      7.73 o 
   0   4   6       43.81       56.00     11.88 o 
   1   4   6      154.65      148.14     11.63 o 
   2   4   6       70.69       85.70     15.73 o 
   3   4   6      115.64      106.27      9.97 o 
   4   4   6       51.04       57.77     11.12 o 
   5   4   6      187.80      210.51     13.71 o 
   6   4   6      125.08      141.37     11.46 o 
   7   4   6       22.44       26.79      5.75 o 
   8   4   6       45.44       42.35      6.66 o 
   9   4   6       48.44       51.73      9.67 o 
  10   4   6        7.79        8.61      6.39 o 
  11   4   6       34.52       39.23      6.42 o 
  12   4   6        8.33        8.11      4.76 o 
  13   4   6       25.98       16.65      4.55 o 
  14   4   6       42.18       37.85      6.53 o 
  15   4   6        6.63       13.85      4.34 o 
  16   4   6       27.82       25.96      5.73 o 
  17   4   6       32.11       35.87      6.67 o 
   2   0   7      336.11      401.89     20.03 o 
   4   0   7      392.01      388.35     17.78 o 
   6   0   7      209.08      217.20      9.54 o 
   8   0   7       38.81       36.15      4.70 o 
  10   0   7       57.66       53.56      5.32 o 
  12   0   7     1516.54     1464.82     26.71 o 
  14   0   7       73.17       64.58      9.86 o 
  16   0   7     1771.39     1741.73     43.92 o 
  18   0   7      299.82      307.67     18.88 o 
  20   0   7      200.35      182.51     15.25 o 
  22   0   7       61.92       59.83      9.24 o 
  24   0   7       27.57       26.90      6.45 o 
  26   0   7       47.36       34.19      7.85 o 
  28   0   7        2.56        7.16      4.41 o 
  30   0   7       63.45       69.74     10.96 o 
  32   0   7       15.42       15.08      6.06 o 
   1   1   7      603.09      651.40     11.09 o 
   2   1   7       36.28       45.35      3.02 o 
   3   1   7       87.61       93.78      5.43 o 
   4   1   7      264.47      279.79      8.81 o 
   5   1   7       88.77       90.03      6.14 o 
   6   1   7       22.76       23.04      3.09 o 
   7   1   7      220.83      209.35      9.06 o 
   8   1   7        3.85        1.15      0.97 o 
   9   1   7      281.94      276.83      8.66 o 
  10   1   7      421.46      419.88     10.60 o 
  11   1   7      628.44      615.17     12.99 o 
  12   1   7       96.95       96.90      4.59 o 
  13   1   7      292.25      280.32      9.21 o 
  14   1   7      186.90      182.97      7.55 o 
  15   1   7      195.24      193.44      7.96 o 
  16   1   7       46.63       43.05      4.01 o 
  17   1   7      383.25      358.64     11.14 o 
  18   1   7      110.47      108.72      8.01 o 
  19   1   7      154.82      139.02      9.11 o 
  20   1   7       42.19       32.43      6.59 o 
  21   1   7      154.63      129.96     11.23 o 
  22   1   7       84.48       84.93      7.66 o 
  23   1   7      107.09      101.33      8.35 o 
  24   1   7       10.83        3.61      2.07 o 
  25   1   7       11.95        7.57      3.17 o 
  26   1   7       11.03       12.25      4.20 o 
  27   1   7       28.43       25.74     11.14 o 
  28   1   7       30.35       43.93      6.26 o 
  29   1   7       45.58       49.65      9.04 o 
  30   1   7        8.93       10.40      3.68 o 
  31   1   7       12.79       23.58      4.93 o 
  32   1   7        5.70       11.05      3.98 o 
   1   2   7      140.32      127.36      2.85 o 
   2   2   7      329.57      318.02      5.75 o 
   3   2   7      144.54      135.99      2.51 o 
   4   2   7      127.99      120.01      2.50 o 
   5   2   7      248.58      264.29      4.86 o 
   6   2   7       66.45       64.79      2.62 o 
   7   2   7      293.16      293.37      5.84 o 
   8   2   7      115.13      118.27      4.20 o 
   9   2   7      348.67      340.18      7.10 o 
  10   2   7      222.60      205.79      7.32 o 
  11   2   7      151.26      146.97      6.57 o 
  12   2   7       32.91       29.19      5.64 o 
  13   2   7        5.48        4.01      1.34 o 
  14   2   7       15.77       15.82      1.87 o 
  15   2   7      164.93      155.29     10.08 o 
  16   2   7      239.41      225.62     10.01 o 
  17   2   7       42.83       39.66      4.48 o 
  18   2   7       75.70       75.94      6.59 o 
  19   2   7        3.64        1.18      1.74 o 
  20   2   7      107.88       91.77      7.35 o 
  21   2   7       34.67       30.78     13.49 o 
  22   2   7        3.96        2.63      2.23 o 
  23   2   7        7.63        4.43      2.40 o 
  24   2   7       21.58       25.75      4.38 o 
  25   2   7       74.15       80.10      7.50 o 
  26   2   7       35.26       44.62      9.78 o 
  27   2   7        0.71       -1.26      3.32 o 
  28   2   7        1.31        2.47      3.55 o 
  29   2   7        9.56       11.82      6.29 o 
   1   3   7       27.71       27.89      5.46 o 
   2   3   7      210.97      216.59     13.23 o 
   3   3   7      132.69      131.85     10.39 o 
   4   3   7        1.71        0.41      3.83 o 
   5   3   7      220.04      231.79     13.74 o 
   6   3   7       63.53       79.32      8.59 o 
   7   3   7       46.77       53.40      7.01 o 
   8   3   7       43.59       51.71      7.09 o 
   9   3   7       54.88       64.46     10.84 o 
  10   3   7      146.38      155.29     11.88 o 
  11   3   7      105.25      102.00      9.62 o 
  12   3   7       28.14       27.50      5.76 o 
  13   3   7       50.84       55.12      7.38 o 
  14   3   7        2.74        6.57      3.64 o 
  15   3   7      176.42      181.46     15.77 o 
  16   3   7       24.91       17.85      7.05 o 
  17   3   7       33.07       31.28      8.24 o 
  18   3   7       65.93       55.01     10.66 o 
  19   3   7      126.70      114.10     15.42 o 
  20   3   7       97.80       96.49     14.23 o 
  21   3   7       36.40       37.77      9.73 o 
  22   3   7       40.66       49.96     10.61 o 
  23   3   7        4.66        9.87      6.72 o 
  24   3   7       13.33        7.38      5.59 o 
   1   4   7       19.32       20.78      5.30 o 
   2   4   7       47.41       58.66      8.15 o 
   3   4   7       32.03       53.39      7.89 o 
   4   4   7      194.49      199.22     13.84 o 
   5   4   7       59.68       91.42     10.75 o 
   6   4   7       96.26      107.81     10.36 o 
   7   4   7        9.60       29.63      6.74 o 
   8   4   7      114.97      108.23     10.50 o 
   9   4   7       80.50       90.27      9.99 o 
  10   4   7      117.07      117.17     11.11 o 
  11   4   7       19.68       25.79      5.91 o 
  12   4   7       15.10       21.74      5.44 o 
  13   4   7       12.90       11.33     10.83 o 
  14   4   7       72.85       91.31     10.07 o 
   0   0   8       61.67      180.70     13.36 o 
   2   0   8      163.68      185.85      9.38 o 
   4   0   8      356.11      347.94     12.80 o 
   6   0   8       33.10       30.54      5.78 o 
   8   0   8      241.79      250.57     11.09 o 
  10   0   8     2073.81     2024.33     45.59 o 
  12   0   8      594.22      611.31     25.61 o 
  14   0   8      319.79      333.82     19.57 o 
  16   0   8      108.54      107.77     11.69 o 
  18   0   8      357.67      349.57     21.06 o 
  20   0   8      499.30      487.47     25.49 o 
  22   0   8       23.52       30.55      7.07 o 
  24   0   8       71.71       59.30      9.88 o 
  26   0   8      143.86      128.27     14.50 o 
  28   0   8       56.75       47.82      9.63 o 
  30   0   8       15.71       15.64      5.01 o 
   0   1   8      434.10      427.86     13.81 o 
   1   1   8       35.46       37.08      3.02 o 
   2   1   8       27.65       16.68      2.04 o 
   3   1   8        4.86        3.37      1.38 o 
   4   1   8      458.03      446.31     10.14 o 
   5   1   8      228.69      226.18      9.14 o 
   6   1   8        5.16        9.80      2.19 o 
   7   1   8      253.98      259.95     10.94 o 
   8   1   8      151.99      162.04      8.64 o 
   9   1   8      268.94      276.01     11.60 o 
  10   1   8       96.00       98.20      6.62 o 
  11   1   8      373.46      360.36     10.62 o 
  12   1   8      222.16      206.98      8.24 o 
  13   1   8      698.46      707.18     15.24 o 
  14   1   8      292.92      284.93      9.90 o 
  15   1   8      174.04      160.69      7.66 o 
  16   1   8      108.75      119.69      8.49 o 
  17   1   8      159.63      160.68      9.74 o 
  18   1   8       82.76       74.48      6.97 o 
  19   1   8       45.00       40.05      5.28 o 
  20   1   8       76.35       74.71      7.13 o 
  21   1   8       22.75       16.91      4.30 o 
  22   1   8       47.47       40.07      5.60 o 
  23   1   8       14.81        8.42      4.55 o 
  24   1   8        4.37        6.33      3.59 o 
  25   1   8       12.83       12.84      4.88 o 
  26   1   8        7.55       11.17      6.53 o 
  27   1   8       42.02       41.12      5.94 o 
  28   1   8       19.30       22.12      4.76 o 
  29   1   8       33.93       43.79      7.12 o 
  30   1   8       12.52       15.57      4.20 o 
   0   2   8      611.33      601.22      9.62 o 
   1   2   8      192.64      191.38      3.88 o 
   2   2   8       68.32       74.51      2.45 o 
   3   2   8        4.48        2.59      1.29 o 
   4   2   8      165.87      156.94      4.22 o 
   5   2   8       59.27       56.49      2.63 o 
   6   2   8      186.09      195.70      6.47 o 
   7   2   8      273.41      295.94     12.48 o 
   8   2   8      363.86      382.10     12.23 o 
   9   2   8       32.45       35.01      3.14 o 
  10   2   8      374.45      385.40      9.92 o 
  11   2   8       19.07       16.99      2.75 o 
  12   2   8        3.11        2.53      1.88 o 
  13   2   8      201.19      197.15     20.36 o 
  14   2   8       29.63       27.71      3.67 o 
  15   2   8       90.34       91.05      6.32 o 
  16   2   8      101.19       87.90      6.55 o 
  17   2   8       10.87        9.34      2.73 o 
  18   2   8       21.57       21.84      4.27 o 
  19   2   8        5.39        4.97      2.24 o 
  20   2   8       67.83       67.72      6.51 o 
  21   2   8        1.63       -1.07      3.51 o 
  22   2   8       12.30        6.41      5.07 o 
  23   2   8       43.90       43.71      9.88 o 
  24   2   8        0.32        4.70      4.33 o 
  25   2   8       27.55       33.19      8.97 o 
  26   2   8        8.19       15.81      6.52 o 
  27   2   8        7.23       15.16      8.38 o 
  28   2   8       16.48       24.85      8.11 o 
   0   3   8       52.99       67.28     11.22 o 
   1   3   8       43.64       42.34      6.81 o 
   2   3   8      116.25      107.41     18.96 o 
   3   3   8       59.51       72.25     18.95 o 
   4   3   8      202.14      211.71     13.71 o 
   5   3   8      146.68      181.83     24.43 o 
   6   3   8      618.00      638.39     31.59 o 
   7   3   8       34.16       41.31     10.96 o 
   8   3   8       89.03       94.03     16.84 o 
   9   3   8      118.09      111.94     10.38 o 
  10   3   8       94.06       99.03      9.78 o 
  11   3   8       29.40       30.90      5.88 o 
  12   3   8       30.40       38.94      6.67 o 
  13   3   8       16.52       12.66      5.64 o 
  14   3   8        9.30        4.90      3.35 o 
  15   3   8       92.04       85.96     10.98 o 
  16   3   8       28.96       40.73      6.77 o 
  17   3   8       11.56        5.27      3.36 o 
  18   3   8       47.70       41.32      9.83 o 
  19   3   8        2.44        2.89      4.35 o 
  20   3   8        9.78        4.35      4.94 o 
  21   3   8       37.57       30.81      8.58 o 
  22   3   8       56.77       73.51     13.05 o 
   0   4   8       97.77       86.26     13.76 o 
   1   4   8       23.31       24.73      5.95 o 
   2   4   8        3.28       -0.34      3.09 o 
   3   4   8        0.49       15.67      8.63 o 
   4   4   8       12.88       21.81      5.75 o 
   5   4   8       26.15       27.91      5.84 o 
   6   4   8       10.92       13.07      5.44 o 
   7   4   8        3.08        4.05      3.68 o 
   8   4   8        6.69       16.12      5.27 o 
   9   4   8       45.18       70.38     10.45 o 
  10   4   8       17.67       26.33      6.15 o 
   2   0   9       13.74       15.89      3.24 o 
   4   0   9      146.85      132.91      8.61 o 
   6   0   9      584.97      637.72     20.35 o 
   8   0   9      759.47      794.39     29.53 o 
  10   0   9       80.38       97.07     10.89 o 
  12   0   9      272.31      297.07     18.89 o 
  14   0   9     1127.32     1088.21     36.52 o 
  16   0   9      200.64      211.91     16.71 o 
  18   0   9      221.05      219.06     17.44 o 
  20   0   9      117.18      107.17     12.74 o 
  22   0   9       30.00       32.37      7.47 o 
  24   0   9       76.92       79.05     11.49 o 
  26   0   9        0.80        9.42      5.94 o 
  28   0   9       39.53       51.30     10.07 o 
   1   1   9      368.73      339.81      9.40 o 
   2   1   9       64.38       58.98      4.00 o 
   3   1   9      100.12       74.14      4.50 o 
   4   1   9      178.61      184.43      6.98 o 
   5   1   9       70.81       65.26      4.23 o 
   6   1   9       45.24       44.40      4.32 o 
   7   1   9      994.04     1007.80     19.49 o 
   8   1   9      214.31      209.31      9.15 o 
   9   1   9       35.02       36.02      6.03 o 
  10   1   9      182.58      201.40     10.47 o 
  11   1   9       48.29       41.60      5.02 o 
  12   1   9       40.09       47.51      4.40 o 
  13   1   9      875.33      880.70     22.69 o 
  14   1   9       30.65       37.91     13.76 o 
  15   1   9       70.21       60.76      6.24 o 
  16   1   9       68.58       60.74      6.44 o 
  17   1   9       97.58       96.40      8.18 o 
  18   1   9       31.54       29.06      4.84 o 
  19   1   9      111.20      108.85      8.82 o 
  20   1   9       58.33       52.60      6.85 o 
  21   1   9       28.28       33.64      5.17 o 
  22   1   9        7.89       10.54      3.28 o 
  23   1   9       58.47       44.50      6.06 o 
  24   1   9        3.97        5.11      7.52 o 
  25   1   9       92.47      114.10      9.73 o 
  26   1   9       18.00        8.31      7.72 o 
  27   1   9       69.20       73.94      8.08 o 
  28   1   9       24.48       19.98      4.62 o 
   1   2   9      159.09      172.73      4.20 o 
   2   2   9      397.36      401.06      7.35 o 
   3   2   9       77.25       74.19      3.30 o 
   4   2   9      150.26      151.76      4.68 o 
   5   2   9        3.76        0.95      1.22 o 
   6   2   9      103.50      121.21      4.97 o 
   7   2   9      218.25      229.63      9.27 o 
   8   2   9       19.20       18.66      2.54 o 
   9   2   9      190.18      202.75      7.70 o 
  10   2   9      311.82      324.26      9.93 o 
  11   2   9       15.29       16.68      2.79 o 
  12   2   9      185.12      181.26      7.77 o 
  13   2   9      276.50      308.95     11.37 o 
  14   2   9      204.14      213.20     19.41 o 
  15   2   9        0.58       -1.96      3.87 o 
  16   2   9       11.80        9.22      5.54 o 
  17   2   9       91.27      102.16     14.19 o 
  18   2   9       17.91       26.70      8.09 o 
  19   2   9       66.94       75.31     12.98 o 
  20   2   9       40.45       29.79      8.48 o 
  21   2   9       19.45       36.81      9.02 o 
  22   2   9       13.75       15.81      6.31 o 
  23   2   9        3.69       30.46      8.70 o 
  24   2   9       45.44       47.30     10.86 o 
  25   2   9       57.34       46.57     10.21 o 
   1   3   9       24.94       24.22      9.35 o 
   2   3   9       35.41       39.61      6.59 o 
   3   3   9       86.60       82.87     20.56 o 
   4   3   9       16.36       18.98      6.56 o 
   5   3   9       21.28       16.31      4.84 o 
   6   3   9        9.74       12.71      4.47 o 
   7   3   9       67.33       69.79      8.82 o 
   8   3   9      150.09      147.87     12.21 o 
   9   3   9       36.29       42.23      7.65 o 
  10   3   9       87.36       72.38      8.73 o 
  11   3   9        6.33       11.09      4.33 o 
  12   3   9       55.27       55.39      8.07 o 
  13   3   9       63.62       63.79      8.53 o 
  14   3   9       32.95       33.19      6.64 o 
  15   3   9       12.03       15.74      4.64 o 
  16   3   9       11.88       21.09      5.47 o 
  17   3   9        4.85        4.99      6.11 o 
  18   3   9        2.15       -0.18      3.07 o 
  19   3   9        6.77       12.77      4.85 o 
   1   4   9       42.07       31.78      6.46 o 
   0   0  10      167.39      154.35     13.96 o 
   2   0  10      445.21      420.70     23.34 o 
   4   0  10      459.83      422.18     16.15 o 
   6   0  10      514.87      497.80     24.70 o 
   8   0  10      437.21      436.90     23.14 o 
  10   0  10     1059.00     1041.89     36.60 o 
  12   0  10       25.21       16.60      5.47 o 
  14   0  10      185.07      185.63     16.25 o 
  16   0  10      111.82      103.17     12.39 o 
  18   0  10      174.37      198.47     17.25 o 
  20   0  10       58.73       75.06     11.13 o 
  22   0  10       79.91       82.39     11.87 o 
  24   0  10       28.76       37.27      8.73 o 
  26   0  10       81.93       84.48     12.63 o 
   0   1  10      175.99      166.40      9.89 o 
   1   1  10       59.01       61.02      4.37 o 
   2   1  10      101.69       79.72      4.90 o 
   3   1  10      144.73      142.27      6.51 o 
   4   1  10       92.30       89.40      5.30 o 
   5   1  10      296.28      289.70      9.40 o 
   6   1  10       52.05       49.67      4.03 o 
   7   1  10      150.97      138.24      6.68 o 
   8   1  10      176.04      174.73      8.77 o 
   9   1  10      219.76      235.18     10.21 o 
  10   1  10       43.52       45.19      4.72 o 
  11   1  10      106.91      106.10      8.22 o 
  12   1  10      154.60      155.41     10.12 o 
  13   1  10      174.80      171.80     10.64 o 
  14   1  10       88.63       85.02      7.72 o 
  15   1  10        0.35        0.80      2.05 o 
  16   1  10      178.89      178.81     11.22 o 
  17   1  10       38.26       32.31      5.04 o 
  18   1  10       39.14       41.99      5.84 o 
  19   1  10       32.67       36.70      5.54 o 
  20   1  10       24.78       25.47      4.70 o 
  21   1  10       32.49       26.44      5.92 o 
  22   1  10       50.98       60.35      7.72 o 
  23   1  10       82.99       73.34     11.59 o 
  24   1  10       46.37       63.77      7.39 o 
  25   1  10      104.19      136.30     14.41 o 
  26   1  10        7.38        7.29      4.58 o 
   0   2  10       32.02       29.46      3.83 o 
   1   2  10       32.72       25.72      2.58 o 
   2   2  10      152.44      147.14      5.77 o 
   3   2  10       31.21       33.56      2.92 o 
   4   2  10      131.16      119.07      7.06 o 
   5   2  10      110.82      103.92      6.71 o 
   6   2  10       14.90       13.41      2.84 o 
   7   2  10       61.55       55.99      5.10 o 
   8   2  10        0.48        0.71      1.56 o 
   9   2  10       99.40       97.88      9.79 o 
  10   2  10      167.71      178.55     13.03 o 
  11   2  10       57.91       55.87      7.83 o 
  12   2  10       88.42       80.93      9.08 o 
  13   2  10       52.71       58.99      8.18 o 
  14   2  10       66.96       62.37     11.16 o 
  15   2  10        9.49        0.45      3.73 o 
  16   2  10       85.60       81.28     13.17 o 
  17   2  10       56.47       64.35     11.65 o 
  18   2  10       71.29       86.85     13.54 o 
  19   2  10       64.24       67.64     12.55 o 
  20   2  10       81.23       73.81     12.97 o 
  21   2  10       26.29       15.18      6.62 o 
  22   2  10       10.27        7.64      5.93 o 
  23   2  10       18.09       13.83      6.54 o 
   0   3  10       55.61       54.02     11.05 o 
   1   3  10        8.64       17.88      5.81 o 
   2   3  10       37.23       36.27      6.86 o 
   3   3  10       68.56       65.96     19.16 o 
   4   3  10       33.91       33.70     12.58 o 
   5   3  10        3.82        0.27      3.91 o 
   6   3  10      155.75      164.83     13.48 o 
   7   3  10       88.05       96.49     10.40 o 
   8   3  10       70.25       72.36      9.43 o 
   9   3  10       41.53       40.44      7.33 o 
  10   3  10       44.93       40.84      7.08 o 
  11   3  10      182.69      184.59     14.36 o 
  12   3  10        5.62        9.06      6.06 o 
  13   3  10       40.80       44.98      8.19 o 
  14   3  10        4.98        1.33      4.41 o 
  15   3  10       38.00       34.70      8.98 o 
  16   3  10       81.87      103.54     11.45 o 
   2   0  11      202.14      198.66     20.13 o 
   4   0  11      428.41      411.59     16.96 o 
   6   0  11      473.60      448.18     17.86 o 
   8   0  11       89.57       79.63      7.79 o 
  10   0  11       38.68       26.63      6.67 o 
  12   0  11      331.93      346.95     22.46 o 
  14   0  11       89.12       78.83     11.88 o 
  16   0  11       97.41       84.63     11.42 o 
  18   0  11        3.98       19.30      6.43 o 
  20   0  11       50.83       58.97     10.30 o 
  22   0  11      156.48      185.78     18.23 o 
  24   0  11       49.60       57.82     10.29 o 
   1   1  11      179.66      172.01      7.64 o 
   2   1  11        8.32        8.71      1.89 o 
   3   1  11       11.76        6.44      2.10 o 
   4   1  11       41.34       44.99      4.00 o 
   5   1  11       66.27       59.70      4.57 o 
   6   1  11       86.30       82.96      5.42 o 
   7   1  11       94.85       89.04      5.67 o 
   8   1  11      129.67      122.21      6.66 o 
   9   1  11      126.01      125.64      6.85 o 
  10   1  11      147.34      151.00      8.76 o 
  11   1  11      166.34      153.28      8.82 o 
  12   1  11        7.36        6.97      2.32 o 
  13   1  11       71.02       67.43      7.12 o 
  14   1  11      121.18      125.79      9.73 o 
  15   1  11       66.25       68.20      7.86 o 
  16   1  11      115.89      102.16      8.99 o 
  17   1  11       76.91       74.98      7.76 o 
  18   1  11       95.95      107.12     13.89 o 
  19   1  11       61.45       78.74      8.08 o 
  20   1  11       18.79       21.35      4.94 o 
  21   1  11      104.35      130.07     10.53 o 
  22   1  11       15.47       13.24      3.89 o 
  23   1  11        3.89        4.60      4.51 o 
   1   2  11        3.58        3.80      3.46 o 
   2   2  11        4.82       -0.18      3.23 o 
   3   2  11       61.89       65.45     10.40 o 
   4   2  11        5.22        3.87      4.29 o 
   5   2  11      214.19      224.56     18.28 o 
   6   2  11       17.32       22.13      5.52 o 
   7   2  11        1.28       -0.03      3.07 o 
   8   2  11       71.44       64.70      8.31 o 
   9   2  11       11.22       11.28      4.30 o 
  10   2  11      105.08      114.93     11.16 o 
  11   2  11       15.91       10.26      4.53 o 
  12   2  11       16.08       24.83      5.69 o 
  13   2  11      154.51      154.06     13.16 o 
  14   2  11       24.79       36.08      7.02 o 
  15   2  11       42.13       49.94      7.94 o 
  16   2  11       72.09       76.97      9.61 o 
  17   2  11       49.76       54.43      8.26 o 
  18   2  11        0.83        2.37      5.51 o 
  19   2  11       76.09       82.08     14.19 o 
  20   2  11        8.09        2.83      4.12 o 
   1   3  11      191.67      220.62     26.21 o 
   2   3  11       11.93        8.02      4.85 o 
   3   3  11       75.18       71.70      9.17 o 
   4   3  11       14.23       19.36      6.79 o 
   5   3  11       69.08       83.89     10.15 o 
   6   3  11        9.60        7.35      6.03 o 
   7   3  11       31.34       27.32      6.51 o 
   8   3  11       26.89       20.09      5.49 o 
   9   3  11       33.16       26.76      6.38 o 
  10   3  11        7.38        5.14      4.90 o 
  11   3  11       16.62       20.01      7.30 o 
   0   0  12      189.18      207.32     17.81 o 
   2   0  12       20.55       15.58      5.97 o 
   4   0  12        2.36        2.77      2.41 o 
   6   0  12       65.91       52.87      8.13 o 
   8   0  12        0.02        5.66      2.76 o 
  10   0  12       14.10       10.24      3.75 o 
  12   0  12       39.34       30.80      5.40 o 
  14   0  12       71.88       93.45     12.46 o 
  16   0  12        7.04       18.51      6.42 o 
  18   0  12      164.47      169.05     17.14 o 
  20   0  12      190.87      212.69     19.69 o 
   0   1  12       62.96       59.80      7.05 o 
   1   1  12       76.88       79.64      5.45 o 
   2   1  12       18.96       18.71      3.08 o 
   3   1  12      198.85      178.87      8.21 o 
   4   1  12       16.88       14.57      2.68 o 
   5   1  12       41.44       41.31      4.16 o 
   6   1  12       35.42       38.14      3.91 o 
   7   1  12        5.07        2.84      1.70 o 
   8   1  12      103.20      102.86      6.46 o 
   9   1  12       63.53       59.11      4.94 o 
  10   1  12        2.11       -1.10      2.80 o 
  11   1  12        5.25        5.57      1.95 o 
  12   1  12       10.47       11.20      3.09 o 
  13   1  12       21.99       28.78      4.25 o 
  14   1  12       13.63        6.43      2.89 o 
  15   1  12       83.30       90.49      7.56 o 
  16   1  12       15.13        8.45      2.89 o 
  17   1  12       49.22       71.53     12.46 o 
  18   1  12       32.15       27.29      8.24 o 
  19   1  12       45.14       57.38     11.21 o 
  20   1  12        3.15        1.49      5.69 o 
   0   2  12      114.68      104.48     15.00 o 
   1   2  12        4.31        9.31      5.02 o 
   2   2  12      168.82      189.12     13.94 o 
   3   2  12        0.38       -0.05      2.76 o 
   4   2  12       73.23       81.02      9.55 o 
   5   2  12       37.09       37.34      9.44 o 
   6   2  12        9.36        5.29      4.11 o 
   7   2  12       38.61       39.63      7.30 o 
   8   2  12       57.76       54.27      8.10 o 
   9   2  12       33.47       42.39      7.44 o 
  10   2  12       90.81       98.21     10.68 o 
  11   2  12        4.80       -3.47      3.47 o 
  12   2  12       42.64       51.19      8.45 o 
  13   2  12      237.61      283.99     18.29 o 
  14   2  12       28.73       42.20      8.00 o 
  15   2  12       12.58       27.18      6.78 o 
   2   0  13       17.44       14.91      3.86 o 
   4   0  13       79.98       67.20      7.79 o 
   6   0  13       69.41       65.90      7.70 o 
   8   0  13       53.14       42.21      6.24 o 
  10   0  13        9.34        8.09      3.44 o 
  12   0  13       50.27       31.67      6.78 o 
  14   0  13       65.20       82.84      9.01 o 
  16   0  13       79.76       92.38     13.23 o 
   1   1  13       15.61       16.09      2.84 o 
   2   1  13       28.62       30.92      5.75 o 
   3   1  13       71.30       70.37      5.50 o 
   4   1  13       54.82       57.50      4.97 o 
   5   1  13        2.56        3.00      2.08 o 
   6   1  13        7.19        5.29      1.72 o 
   7   1  13       16.27       13.03      2.87 o 
   8   1  13       35.36       40.76      4.42 o 
   9   1  13       25.56       21.88      4.33 o 
  10   1  13       70.34       81.76      7.81 o 
  11   1  13       82.92      102.91     11.04 o 
  12   1  13       45.53       49.79      5.93 o 
  13   1  13       24.55       22.63      4.19 o 
  14   1  13       21.29       23.83      7.10 o 
  15   1  13        1.74       -3.68      3.68 o 
   1   2  13      141.99      157.49     13.44 o 
   2   2  13       12.21        7.49      4.38 o 
   3   2  13       14.66       19.19      5.09 o 
   4   2  13       55.53       47.03      8.03 o 
   5   2  13       46.56       42.61      7.39 o 
   6   2  13        7.07        8.80      6.01 o 
   7   2  13       22.84       24.80      7.48 o 
   8   2  13       47.24       47.93      8.03 o 
   0   0  14      195.72      234.31     20.82 o 
   2   0  14       53.83       61.01      7.73 o 
   4   0  14       48.07       60.08      7.64 o 
   6   0  14       10.84       11.79      4.70 o 
   8   0  14       44.60       53.90      7.32 o 
  10   0  14      330.11      377.17     19.45 o 
   0   1  14       60.21       66.76     12.35 o 
   1   1  14       18.20       41.86     14.17 o 
   2   1  14       66.76       71.85      9.26 o 
   3   1  14        5.14       -0.11      2.73 o 
   4   1  14        6.87        6.31      3.68 o 
   5   1  14       12.30        0.48      7.00 o 
   6   1  14        3.04        9.02      4.64 o 
   7   1  14        7.26       12.78      4.43 o 
                                                 
